# Supplementary material for: Highly Diverse Shrub Willows (Salix L.) Share Highly Similar Plastomes
Source: Front Plant Sci. 2021 Sep 3;12:662715. doi: 10.3389/fpls.2021.662715 (PMC8448165; doi:10.3389/fpls.2021.662715)
Supplement: Supplementary file 1 [file Data_Sheet_1.zip]

Archive with 4 entries (4 files):
- Supplementary Figure 1.pdf
- Supplementary Table 1+2.xlsx
- Supplementary Table 3.pdf
- Supplementary Table 4.xlsx
