# Supplementary material for: Highly Diverse Shrub Willows (Salix L.) Share Highly Similar Plastomes
Source: Front Plant Sci. 2021 Sep 3;12:662715. doi: 10.3389/fpls.2021.662715 (PMC8448165; doi:10.3389/fpls.2021.662715)
Supplement: Supplementary file 1 [file Data_Sheet_1.zip › Supplementary Table 1+2.xlsx]

## Sheet: Tabelle1
Highly diverse shrub willows (Salix L.) share uniform plastomes
Natascha D. Wagner, Martin Volf, Elvira Hörandl
Supplemetary Table S1	Detailed list of plant material used incl. collection sites, plastome length and Genbank accession numbers.
Supplemetary Table S2	Statistics of gene wise alignments and results of dN/dS ratios for protein coding genes

## Sheet: Suppl Tab S1
	Highly diverse shrub willows (Salix L.) share uniform plastomes
	Natascha D. Wagner, Martin Volf, Elvira Hörandl
	Table S1. Sampling list							detailed information									Plastome assembly
	species	ID	Autor	Subgenus (Skvortsov 1999)	Section (based on Hörandl et al 2012)	ploidy level	origin country	state	province	region	altitude [m]	latitude [N]	longitude [E]	date	coll. by	Voucher	total of paired-end reads	mapped reads	mapped reads [%]	Plastome length [bp]	assembly method	Genbank accession No
1	Salix acutifolia	ACU 2	Willd.	Chamaetia/Vetrix	Daphnella	2x	Czech Republic		Zlín region	Výzkumný Ústav Lesního Hospodářství a Myslivosti Kunovice	176	49°02'40.0"	17°25'21.1"	2020-05-21	M. Volf et P. Kozel	GOET	97277746	9716820	0.0998874	159546	de-novo	MW435413
2	Salix alba	ALB8	L.	Salix s.l.	Salix	4x	Czech Republic		Central Bohemia region	Libice nad Cidlinou	189	50°7'15.97''	15°10'42.58''	2020-05-07	M. Volf et N. Nováková	GOET	125354404	14998686	0.11965	155508	mapping to reference	MW435414
3	Salix alba	EH 10431	L.	Salix s.l.	Salix	4x	Germany	Lower Saxony	Süd-Niedersachsen	Göttingen, An der Lutter	176	51° 33' 21,7''	9°57' 11,3''	2018-04-29	E. Hörandl & F. Hadacek	GOET	16535380	1581276	0.0956299	159129	de-novo	MW435415
4	Salix appendiculata	NW17.021	Vill.	Chamaetia/Vetrix	Vetrix subs. Vulpinae	2x	Austria	Styria	Loser, Altaussee	Panoramaweg Loser, kurz vor ParkplatzLoseralm,	1507	47°39.572	13°47.042	2017-08-03	N.Wagner, K. Scheufler	GOET	20236470	1228322	0.0606984	155610	de-novo	MW435416
5	Salix aurita	AUR4	L	Chamaetia/Vetrix	Vetrix subs. Leaves	2x	Czech Republic		South Bohemia region	Krasejovka, banks of Děkanec fishpond	518	48°51.998'	14°26.409'	2020-06-02	M. Volf et al.	GOET	99449064	5173978	0.0520264	159840	mapping to reference	MW435417
6	Salix aurita	NW17.041	L	Chamaetia/Vetrix	Vetrix subs. Leaves	2x	Austria	Salzburg	Thomatal	Dr.-J.-Mehrl-Hütte	1778	46°58.249	13°47.044	2017-08-05	N. Wagner, K. Scheufler	GOET	20550008	1089752	0.0530293	155596	de-novo	MW435418
7	Salix bicolor	BIC3	Ehrh. ex Willd.	Chamaetia/Vetrix	Phylicifoliae	3x	Austria	Salzburg	Tamsweg district	Krems valley, Schönfeld Dr.-J.-Mehrl-Hütte	1723	46°58'39.4"	13°46'22.5"	2020-07-25	M. Volf et T. Holicová	GOET	111481492	11559880	0.103693	160369	de-novo	MW435419
8	Salix breviserrata	BRE15	Flod.	Chamaetia/Vetrix	Myrtosalix	2x	Austria	Carinthia	Heiligenblut am Großglockner district	Grossglockner-Hochalpenstrasse, Speicher Margaritzen	2000	47°03'47.03''	12°45'53.67''	2020-07-17	M. Volf et T. Holicová	GOET	163898454	21477278	0.13104	159743	de-novo	MW435420
9	Salix breviserrata	EH 10508	Flod.	Chamaetia/Vetrix	Myrtosalix	2x	Spain	Kantabrien	Cordillera Cantabrica	Picos de Europa, Collada Horcados Rojos	2360	43° 10' 49.3'	4°49' 57.1'' W	2018-07-18	E. Hörandl & F. Hadacek	GOET	11754550	1720322	0.146354	159863	de-novo	MW435421
10	Salix caesia	CAE1	Vill.	Chamaetia/Vetrix	Helix	4x	Austria	Tyrol	Landeck district	Nauders, banks of Stille Bach	1418	46°52'10.7"	10°30'36.7"	2020-06-27	M. Volf et P. Kozel	GOET	114750280	17677006	0.154048	159760	de-novo	MW435422
11	Salix caprea	CAP2	L	Chamaetia/Vetrix	Vetrix subs. Leaves	2x	Czech Republic		South Bohemia region	Krasejovka, banks of Děkanec fishpond	518	48°51.805'	14°26.190'	2020-06-02	M. Volf et al.	GOET	76675078	2978568	0.0388466	159544	de-novo	MW435423
12	Salix caprea	CP03	L	Chamaetia/Vetrix	Vetrix subs. Leaves	2x	UK	Scotland, Isle of Fife, Coastal Path from Stonehaven to Dunnotar Castle			42	56.9575	-2.20299	2017-09-18	C. Pätzold	GOET	15832064	462362	0.0292042	155562	de-novo	MW435424
13	Salix cinerea	CIN1	L	Chamaetia/Vetrix	Vetrix subs. Leaves	4x	Czech Republic		South Bohemia region	Krasejovka, banks of Děkanec fishpond	518	48°51.960'	14°26.433'	2020-06-01	M. Volf et al.	GOET	133060144	5676760	0.0426631	155634	de-novo	MW435425
14	Salix cinerea	NW17.082	L	Chamaetia/Vetrix	Vetrix subs. Leaves	4x	Austria	Burgenland	Neusiedler See, zwischen Weiden und Podersdorf,	Podersdorf	126	47°54.334	16°52.992	2017-08-09	N. Wagner, K. Scheufler	GOET	18959808	480392	0.0253374	155572	de-novo	MW435426
15	Salix daphnoides	DAP1	Vill.	Chamaetia/Vetrix	Daphnella	2x	Czech Republic		Moravskoslezský region	Bystřice, banks of Kopytná river	346	49°37'35.45''	18°42'37.74''	2020-05-27	M. Volf et P. Kozel	GOET	96474364	5800150	0.0601212	158667	de-novo	MW435427
16	Salix eleagnos	EH 10495	Scop.	Chamaetia/Vetrix	Canae	2x	Spain	Kantabrien	Cordillera Cantabrica	Espinilla W von Reinosa, am Río Híjar	930	43° 01' 03.2''	4°13' 41.8'' W	2018-07-15	E. Hörandl & F. Hadacek	GOET	20613034	637386	0.0309215	155596	mapping to reference	MW435428
17	Salix foetida	FOE11	Schleich. ex DC.	Chamaetia/Vetrix	Villosae	2x	Austria	Vorarlberg	Gaschurn district	banks of Silvretta-Stausee	2047	46°54'19.6"	10°05'49.4"	2020-07-14	M. Volf et T. Holicová	GOET	97787452	13697896	0.140078	160129	de-novo	MW435429
18	Salix fragilis	FRA2	L.	Salix s.l.	Salix	4x	Czech Republic		South Bohemia region	Zaliny, Kališťský fishpond	500	48°57.504'	14°35.485'	2020-06-02	M. Volf et al.	GOET	118659274	8513084	0.0717439	159546	de-novo	MW435430
19	Salix glabra	GLA2	Scop.	Chamaetia/Vetrix	Glabrella	6x	Austria	Lower Austria	Göstling an der Ybbs	Windischbach valley	1163	47°46'02.2"	14°59'57.6"	2020-06-17	M. Volf et P. Kozel	GOET	105107150	4835388	0.0460044	155604	de-novo	MW435431
20	Salix glaucosericea	GSR7	Flod.	Chamaetia/Vetrix	Glaucae	8x	Austria	Tyrol	Sölden district	Vent	1963	46°51'15.7"	10°54'35.0"	2020-06-29	M. Volf et P. Kozel	GOET	68475620	5420216	0.0791554	156892	de-novo	MW435432
21	Salix hastata	HAS3A	L	Chamaetia/Vetrix	Hastatae	2x	Austria	Tyrol	Sölden district	Vent, Niedertal	2112	46°49'47.9"	10°54'36.4"	2020-06-29	M. Volf et P. Kozel	GOET	69262388	5431920	0.0784252	155665	de-novo	MW435433
22	Salix helvetica	1-2014	Vill.	Chamaetia/Vetrix	Villosae	2x	Switzerland	Valais	Gletsch	Gletschboden at Gletsch below Rhonegletscher	NN	46° 34' 00.7''	08° 22' 02.4''	2014-07-16	S. Gramlich	GOET	10840812	766446	0.0707001	156868	de-novo	MW435434
23	Salix helvetica	HEL7	Vill.	Chamaetia/Vetrix	Villosae	2x	Austria	Tyrol	Sölden district	Vent	1954	46°51'15.9"	10°54'32.0"	2020-06-29	M. Volf et P. Kozel	GOET	80524632	9223896	0.114548	159423	de-novo	MW435435
24	Salix herbaceae	HER5	L	Chamaetia/Vetrix	Retusae	2x	Austria	Tyrol	Sölden district	Vent, banks of rofenbach	2625	46°52'06.4"	10°53'06.8"	2020-06-30	M. Volf et P. Kozel	GOET	79165382	12468986	0.157506	157545	de-novo	MW435436
25	Salix lapponum	LAP1	L	Chamaetia/Vetrix	Villosae	2x	Czech Republic		Moravskoslezský region	Praděd mountain, Hrubý Jeseník	1450	50°05'08.1"	17°13'47.0"	2020-07-07	M. Volf et T. Holicová	GOET	49805654	4010334	0.0805197	155599	de-novo	MW435437
26	Salix mielichhoferi	MIE5	Saut.	Chamaetia/Vetrix	Nigricantes	6x	Austria	Tyrol	Lienz district	Kals am Grossglockner, Kodnitztal	2043	47°01'01.2"	12°41'09.6"	2020-06-23	M. Volf et P. Kozel	GOET	81659696	10618290	0.130031	155414	de-novo	MW435438
27	Salix myrsinifolia	MYS5	Salisb.	Chamaetia/Vetrix	Nigricantes	6x	Austria	Lower Austria	Göstling an der Ybbs	Windischbach valley	1144	47°47'02.61''	14°59'06.73''	2020-06-16	M. Volf et P. Kozel	GOET	92343974	4662262	0.050488	155549	de-novo	MW435439
28	Salix myrsinifolia	NW17.054	Salisb.	Chamaetia/Vetrix	Nigricantes	6x	Austria	Lower Austria	Göstling an der Ybbs	Am Sole-Schwimmbad, direkt am Ybbs-Ufer	527	47°48.672	14°56.048	2017-08-06	N.Wagner, K. Scheufler	GOET	17527222	783962	0.0447283	159638	de-novo	MW435440
29	Salix myrtilloides	MYR1	L	Chamaetia/Vetrix	Myrtosalix	2x	Czech Republic		Karlovarský region	Upolínová louka pod Křížky nature reserve	803	50°04'05.48	12°44'44.76	2020-06-04	J. Michálek et N. Nováková	GOET	66888700	8974856	0.134176	160386	de-novo	MW435441
30	Salix pentandra	EH 10470	L.	Salix s.l.	Pentandrae	4x	Finland	S-Finland	Schären-Inseln	Nagu, Hangslax	20	60° 10' 29,8''	22° 01' 37,5''	2018-05-23	E. Hörandl & F. Hadacek	GOET	11257406	1424490	0.126538	155584	de-novo	MW435442
31	Salix pentandra	PEN3	L.	Salix s.l.	Pentandrae	4x	Czech Republic		South Bohemia region	Vrbenské fishponds	382	48°59.784'	14°26.365'	2020-06-08	M. Volf et al.	GOET	107140684	8961838	0.0836455	155580	de-novo	MW435443
32	Salix reticulata	EH 10397	L.	Chamaetia/Vetrix	Chamaetia	2x	Italy	Prov. Sondrio	Livigno Alpen	Valdidentro, Monte delle Scale	2411	46°30'08,8	10°19'42,3	2017-07-30	E. Hörandl, S. Hörandl, F. Hadacek	GOET	20651272	1524540	0.0738231	159837	de-novo	MW435444
33	Salix reticulata	RTI1	L.	Chamaetia/Vetrix	Chamaetia	2x	Austria	Lower Austria	Puchberg am Schneeberg district	Hochschneeberg	1856	47°45'56.0"	15°48'56.6"	2020-06-20	M. Volf et P. Kozel	GOET	82478950	19404683	0.235268	155637	mapping to reference	MW435445
34	Salix retusa	RET6	L.	Chamaetia/Vetrix	Incubaceae	6x	Austria	Carinthia	Heiligenblut am Großglockner district	Grossglockner-Hochalpenstrasse	2213	47°04'40.7"	12°45'58.2"	2020-06-20	M. Volf et T. Holicová	GOET	96530266	9453038	0.0979282	155693	de-novo	MW435446
35	Salix rosmarinifolia	ROS3	L.	Chamaetia/Vetrix	Incubaceae	2x	Czech Republic		South Bohemia region	Krasejovka, banks of Děkanec fishpond	518	48°51.974'	14°26.459'	2020-06-01	M. Volf et al.	GOET	66090982	6234760	0.094336	155621	mapping to reference	MW435447
36	Salix serpillifolia	SER22	Scop.	Chamaetia/Vetrix	Incubaceae	2x	Austria	Carinthia	Heiligenblut am Großglockner district	Grossglockner-Hochalpenstrasse, Speicher Margaritzen	2000	47°03'59.5"	12°45'53.6"	2020-07-23	M. Volf et T. Holicová	GOET	105814842	15355154	0.145113	158597	de-novo	MW435448
37	Salix silesiaca	SIL22	Willd.	Chamaetia/Vetrix	Vetrix subs. Vulpinae	2x	Czech Republic	Hrubý Jeseník	Moravskoslezský region	Ovčárna	1320	50°04'14.8"	17°14'14.5"	2020-07-07	M. Volf et T. Holicová	GOET	91119830	2124674	0.0233174	155574	de-novo	MW435449
38	Salix sitchensis	NW18.046	Sanson ex. Bong.	Chamaetia/Vetrix	Sitchenses	2x	California, USA	California	Humboldt	#101, Bald Hills Road	12	41°18.062	124°02.803 W	2018-05-18	N. Wagner, M. Wagner	GOET	9706304	322436	0.0332192	155626	de-novo	MW435450
39	Salix triandra	TRI4	L.	Salix s.l.	Amygdalinae	2x	Czech Republic		South Bohemia region	České Budějovice, meadows "U Hada"	401	48°58.437'	14°26.010'	2020-06-03	M. Volf et al.	GOET	108192156	12838442	0.118663	155670	de-novo	MW435451
40	Salix viminalis	VIM1	L	Chamaetia/Vetrix	Vimen	2x	Czech Republic		South Bohemia region	Vrbenské fishponds	382	48°59.731'	14°26.317'	2020-06-08	M. Volf et al.	GOET	77748426	4268278	0.0548986	157299	de-novo	MW435452
41	Salix waldsteiniana	WAL31	Willd.	Chamaetia/Vetrix	Villosae	2x	Austria	Carinthia	Heiligenblut am Großglockner district	Grossglockner-Hochalpenstrasse and surrounding area around Möll creek	1658	47°03'16.56''	12°47'11.11''	2020-07-18	M. Volf et T. Holicová	GOET	80336298	7700308	0.0958509	159465	de-novo	MW435453
	Additional Genbank accessions
	NCBI Genbank
	Taxonomy		GENBANK	origin
	genus	subgenus (after Skvortsov)	acc number	country	lat	long
1	Salix arbutifolia	Chamaetia/Vetrix	MG262340	China	39.994022	116.216728
2	Salix babylonica	Salix s.l.	MG262361	China	24.401029	107.281901
3	Salix chaenomeloides	Salix s.l.	MG262362	China	30.663306	104.072216
4	Salix gracilistyla	Chamaetia/Vetrix	NC_043878	Korea	37.510918	127.048459
5	Salix hypoleuca	Chamaetia/Vetrix	MG262363	China	30.663306	104.072216
6	Salix interior	Salix s.l.	NC_024681	Canada	49.262720	-123.242584
7	Salix magnifica	Chamaetia/Vetrix	MG262364	China	30.663306	104.072216
8	Salix minjiangensis	Chamaetia/Vetrix	MG262365	China	30.663306	104.072216
9	Salix oreinoma	Chamaetia/Vetrix	MF189168	China	24.657383	101.113541
10	Salix paraplesia	Salix s.l.	MG262366	China	30.663306	104.072216
11	Salix psammophila	Chamaetia/Vetrix	MN_495627	China	40.803122	111.698717
12	Salix purpurea	Chamaetia/Vetrix	NC_026722	USA	40.570067	-105.080389
13	Salix rehderiana	Chamaetia/Vetrix	MG262367	China	30.663306	104.072216
14	Salix rorida	Chamaetia/Vetrix	MG262368	China	30.663306	104.072216
15	Salix suchowensis	Chamaetia/Vetrix	NC_026462	China	39.994022	116.216728
16	Salix taoensis	Chamaetia/Vetrix	MG262369	China	30.663306	104.072216
17	Salix tetrasperma	Salix s.l.	NC_035744	China	25.136051	102.745475
18	Salix triandra	Salix s.l.	MK_722343	China	45.327944	127.619175
19	Salix viminalis	Chamaetia/Vetrix	MN_117720	China	41.821873	123.572658
20	Salix wilsonii	Salix s.l.	MK748469	China	32.078192	118.806514

## Sheet: Suppl Tab S2
	Highly diverse shrub willows (Salix L.) share uniform plastomes
	Natascha D. Wagner, Martin Volf, Elvira Hörandl
	Supplement Table S2. Genewise statistics
	Proteincoding genes (CDS)						1= neutral <1 = purifying selection >1 = positive selection
	gene	# Sequences	% Identical Sites	% Pairwise Identity	%GC	Sequence Length [bp]	ω (dN/dS)	note			tRNA genes	rRNA genes
1	accD	61	97.3%	99.6%	35.2%	1497	0.13973			1	trnA UGC	rrn 4.5/ rrn 4.5S	(annotated only in Genbank samples)
2	atpA	61	98.0%	99.8%	41.2%	1524	0.12621			2	trnC GCA	rrn5/ rrn5S
3	atpB	61	98.2%	99.8%	42.7%	1497	0.17346			3	trnD GUC	rrn16/ rrn16S
4	atpE	60	96.5%	99.3%	41.3%	402	0.22745			4	trnE UUC	rrn23/ rrn23S
5	atpF	60	85.4%	99.1%	36.4%	618	0.29795			5	trnF GAA
6	atpH	61	98.4%	99.8%	45.2%	246	0.00010			6	trnfM CAU
7	atpI	61	97.7%	99.6%	36.6%	744	0.12052			7	trnG GCC
8	ccsA	61	95.7%	99.3%	31.6%	969	0.31600			8	trnG UCC
9	cemA	61	98.0%	99.7%	32.2%	687	0.41189			9	trnH GUG
10	clpP	61	99.2%	99.8%	40.1%	591	n.a.	dS=0		10	trnI CAU
11	matK	61	97.1%	99.7%	32.3%	1533	0.30229			11	trnI GAU
12	ndhA	61	97.6%	99.7%	34.6%	1098	0.1001			12	trnK UUU
13	ndhB	61	94.0%	99.7%	37.7%	1626	0.3274			13	trnL CAA
14	ndhC	61	96.4%	99.8%	35.0%	363	0.22089			14	trnL UAA
15	ndhD	61	98.0%	99.8%	34.3%	1365	0.12690			15	trnL UAG
16	ndhE	61	99.3%	99.9%	33.4%	306	0.41499			16	trnM CAU
17	ndhF	61	95.9%	99.5%	31.9%	2274	0.11045			17	trnN GUU
18	ndhG	61	98.9%	99.8%	33.0%	531	0.24513			18	trnP UGG
19	ndhH	61	97.9%	99.7%	38.1%	1182	0.08416			19	trnQ UUG
20	ndhI	61	98.5%	99.8%	34.6%	531	0.04890			20	trnR ACG
21	ndhJ	61	97.7%	99.7%	39.6%	480	0.09873			21	trnR UCU
22	ndhK	60	97.6%	99.8%	39.3%	678	0.22115			22	trnS GCU
23	petA	61	98.5%	99.9%	41.7%	963	0.12177			23	trnS GGA
24	petD	61	99.4%	99.9%	36.6%	540	0.00010			24	trnS UGA
25	petG	61	98.2%	99.7%	34.9%	114	0.00010			25	trnT GGU
26	petL	61	97.9%	99.6%	27.3%	96	0.23882			26	trnT UGU
27	petN	61	100.0%	100.0%	43.3%	90	0.00010			27	trnV GAC
28	psaA	61	98.4%	99.9%	42.9%	2253	0.08121			28	trnV UAC
29	psaB	61	98.5%	99.8%	41.2%	2205	0.03561			29	trnW CCA
30	psaC	61	98.4%	99.8%	43.6%	246	0.12459			30	trnY GUA
31	psaI	61	99.1%	100.0%	34.2%	114	n.a.	dS=0
32	psaJ	60	99.3%	99.7%	37.2%	135	0.00010
33	psbA	61	99.3%	99.9%	41.8%	1062	0.08833
34	psbB	61	98.3%	99.9%	42.9%	1527	0.04640
35	psbC	61	98.5%	99.9%	44.0%	1422	0.16960
36	psbD	61	98.9%	99.9%	42.0%	1062	0.02206
37	psbF	61	100.0%	100.0%	41.7%	120	0.00010
38	psbH	61	96.8%	99.7%	40.2%	222	0.00010
39	psbI	61	100.0%	100.0%	34.2%	111	0.00010
40	psbJ	61	95.9%	99.8%	43.9%	123	0.11362
41	psbK	61	98.5%	99.9%	32.4%	195	0.00010
42	psbL	61	100.0%	100.0%	30.8%	117	0.00010
43	psbM	61	98.1%	99.9%	28.6%	105	0.00010
44	psbN	61	100.0%	100.0%	44.7%	132	0.11540
45	psbT	61	91.7%	99.4%	32.2%	108	0.00010
46	rbcL	61	97.6%	99.7%	43.3%	1437	0.24251
47	rpl2	61	94.1%	98.7%	43.1%	870	1.33588
48	rpl14	61	98.9%	99.8%	39.3%	369	0.06455
49	rpl16	61	86.9%	98.4%	44.1%	411	1.18081
50	rpl20	61	95.8%	99.5%	34.9%	354	0.52858
51	rpl22	61	97.2%	99.8%	37.5%	399	0.24151
52	rpl23	61	100.0%	100.0%	36.9%	282	0.00010
53	rpl33	61	98.5%	99.8%	34.2%	201	n.a.	dS=0
54	rpl36	61	98.2%	99.7%	36.1%	114	0.00010
55	rpoA	61	98.2%	99.8%	35.0%	1029	0.39960
56	rpoB	61	98.5%	99.9%	39.2%	3213	0.06859
57	rpoC1	61	97.7%	99.6%	38.4%	2061	0.38908
58	rpoC2	61	98.1%	99.8%	36.9%	4209	0.20540
59	rps2	61	98.5%	99.8%	38.0%	711	0.10487
60	rps3	61	96.8%	99.5%	33.0%	657	0.06447
61	rps4	61	98.5%	99.7%	38.3%	606	0.11516
62	rps7	61	54.2%	86.0%	37.1%	330	n.a.	annotated only in 22 samples; indel
63	rps8	61	97.3%	99.7%	38.2%	405	0.77959
64	rps11	61	99.3%	99.9%	45.1%	417	0.00010
65	rps14	61	98.0%	99.6%	41.1%	303	0.00010
66	rps15	61	97.4%	99.8%	31.1%	273	1.37801
67	rps18	61	98.7%	100.0%	35.0%	307	0.14095
68	rps19	61	100.0%	100.0%	34.1%	279	0.01560
69	ycf1	59	98.5%	99.9%	32.6%	1878	2.57529
70	ycf2	60	99.7%	100.0%	37.7%	6858	0.13830
71	ycf3	61	89.9%	99.5%	38.3%	510	0.00010
72	ycf4	60	97.8%	99.7%	38.6%	555	0.33569
	annotated ORF in less than 60 samples
73	petB	51	96.3%	99.6%	35.7%	1481	not tested
74	psbE	51	99.2%	99.9%	37.4%	252	not tested
75	psbZ	50	99.5%	99.9%	34.9%	189	not tested
76	rps12	59	33.5%	97.7%	42.6%	917	not tested
77	rps16	40	98.6%	99.7%	44.8%	360	not tested
