# Supplementary material for: Highly Diverse Shrub Willows (Salix L.) Share Highly Similar Plastomes
Source: Front Plant Sci. 2021 Sep 3;12:662715. doi: 10.3389/fpls.2021.662715 (PMC8448165; doi:10.3389/fpls.2021.662715)
Supplement: Supplementary file 1 [file Data_Sheet_1.zip › Supplementary Table 4.xlsx]

## Sheet: Tabelle1
Wagner et al. "Diverse shrub willows share uniform plastomes"
Supplement Table S4
Comparison of four specific plastid loci used by (Wu et al 2015) and our dataset
			combined 4 loci			matK			atpB-rbcL		trnD-trnT			rbcL
Dataset	taxa	length [bp]	variable sites [%]	parsimony inf [%]	length	variable sites [%]	parsimony inf [%]	length	variable sites [%]	parsimony inf [%]	length	variable sites [%]	parsimony inf [%]	length	variable sites [%]	parsimony inf [%]
combined Wu et al (2015) and this study	117	3714	8.32	3.446	787	7.497	3.177	763	7.995	3.277	1045	10.048	4.211	1119	7.507	3.038	*incl. Outgroup Populus
exclusively Wu et al (2015)	56	3683	7.765	3.285	787	6.861	2.54	760	7.895	3.158	1017	9.341	4.228	1119	6.881	3.038	*incl. Outgroup Populus
this study	61	3654	3.229	1.314	787	2.414	1.525	763	1.835	1.311	985	5.482	1.421	1119	2.77	1.072
Chamaetia/Vetrix	48	3564	0.421	0.112	787	0.381	0.127	729	0.549	0.137	929	0.646	0.108	1119	0.179	0.089
subg. Salix (incl triandra)	13	3579	2.403	1.006	787	1.779	1.144	737	1.357	0.95	936	3.419	1.068	1119	2.681	0.894
